# Supplementary material for: A Landsat-based vegetation trend product of the Tibetan Plateau for the time-period 1990–2018
Source: Sci Data. 2019 May 31;6:78. doi: 10.1038/s41597-019-0075-9 (PMC6544617; doi:10.1038/s41597-019-0075-9)
Supplement: Supplementary file 1 — Download metadata file [file 41597_2019_75_MOESM1_ESM.zip]

Archive with 3 entries (3 files):
- a_Qu562A_assay.txt
- s_Qu562A_study.txt
- i_Investigation.txt
