# Supplementary material for: A Landsat-based vegetation trend product of the Tibetan Plateau for the time-period 1990–2018
Source: Sci Data. 2019 May 31;6:78. doi: 10.1038/s41597-019-0075-9 (PMC6544617; doi:10.1038/s41597-019-0075-9)
Supplement: Supplementary file 1 — Download metadata file [file 41597_2019_75_MOESM1_ESM.zip › a_Qu562A_assay.txt]

Sample Name	Protocol REF	Assay Name	Raw Data File	Comment[Data Repository]	Comment[Data Record Accession]	Comment[Data Record URI]
surface reflectance collections for Landsat satellites	data transformation	annual NDVI composites	med_L_yyyy_poly_T.tif	figshare	doi:10.6084/m9.figshare.c.4245413	https://doi.org/10.6084/m9.figshare.c.4245413
surface reflectance collections for Landsat satellites	data transformation	the results of the modified Mann-Kendall trend test for 1990_2002 and the 14 tiles	tau_sign_polyT_yyyy_xxxx.tif	figshare	doi:10.6084/m9.figshare.c.4245413	https://doi.org/10.6084/m9.figshare.c.4245413
surface reflectance collections for Landsat satellites	data transformation	the results of the modified Mann-Kendall trend test for 2000_2018 and the 14 tiles	tau_sign_polyT_yyyy_xxxx.tif	figshare	doi:10.6084/m9.figshare.c.4245413	https://doi.org/10.6084/m9.figshare.c.4245413
surface reflectance collections for Landsat satellites	data transformation	the results of the modified Mann-Kendall trend test for 1990_2018 and the 14 tiles	tau_sign_polyT_yyyy_xxxx.tif	figshare	doi:10.6084/m9.figshare.c.4245413	https://doi.org/10.6084/m9.figshare.c.4245413
surface reflectance collections for Landsat satellites	data transformation	NDVI difference images for 1990_2002 and the 14 tiles	NDVI_diff_yyyy_xxxx_TTT.tif	figshare	doi:10.6084/m9.figshare.c.4245413	https://doi.org/10.6084/m9.figshare.c.4245413
surface reflectance collections for Landsat satellites	data transformation	NDVI difference images for 2002_2018 and the 14 tiles	NDVI_diff_yyyy_xxxx_TTT.tif	figshare	doi:10.6084/m9.figshare.c.4245413	https://doi.org/10.6084/m9.figshare.c.4245413
surface reflectance collections for Landsat satellites	data transformation	NDVI difference images for 1990_2018 and the 14 tiles	NDVI_diff_yyyy_xxxx_TTT.tif	figshare	doi:10.6084/m9.figshare.c.4245413	https://doi.org/10.6084/m9.figshare.c.4245413
MODIS product MCD43A4	data transformation	annual NDVI mosaics MODIS	ndvi_peak_httvtt_yyyy.tif	figshare	doi:10.6084/m9.figshare.c.4245413	https://doi.org/10.6084/m9.figshare.c.4245413
MODIS product MCD43A4	data transformation	the results of the modified Mann-Kendall trend test for the indicated time periods and the 14 tiles calculated for the MODIS dataset and only for the time period between 2002 and 2018	HttVtt_tau_sign_2000_2018.tif	figshare	doi:10.6084/m9.figshare.c.4245413	https://doi.org/10.6084/m9.figshare.c.4245413
MODIS product MCD43A4	data transformation	NDVI difference images for the MODIS dataset and only for the time period between 2002 and 2018	NDVI_diff_2002_2018_httvtt.tif	figshare	doi:10.6084/m9.figshare.c.4245413	https://doi.org/10.6084/m9.figshare.c.4245413
