# Supplementary material for: A Landsat-based vegetation trend product of the Tibetan Plateau for the time-period 1990–2018
Source: Sci Data. 2019 May 31;6:78. doi: 10.1038/s41597-019-0075-9 (PMC6544617; doi:10.1038/s41597-019-0075-9)
Supplement: Supplementary file 1 — Download metadata file [file 41597_2019_75_MOESM1_ESM.zip › s_Qu562A_study.txt]

Source Name	Characteristics[geographical location]	Term Source REF	Term Accession Number	Characteristics[environment type]	Term Source REF	Term Accession Number	Protocol REF	Sample Name	Factor Value[year]	Factor Value[tile]
Google Earth Engine environment	Tibetan Plateau	GAZ	GAZ:00011732	plateau	ENVO	ENVO:00000182	Annual Landsat-based NDVI mosaics via the Google Earth Engine	surface reflectance collections for Landsat satellites	1990/2018	Tile1/Tile14
MODIS product MCD43A4	Tibetan Plateau	GAZ	GAZ:00011732	plateau	ENVO	ENVO:00000182	Annual Landsat-based NDVI mosaics via the Google Earth Engine	MODIS product MCD43A4	1990/2018	Tile1/Tile14
