# Supplementary material for: A Landsat-based vegetation trend product of the Tibetan Plateau for the time-period 1990–2018
Source: Sci Data. 2019 May 31;6:78. doi: 10.1038/s41597-019-0075-9 (PMC6544617; doi:10.1038/s41597-019-0075-9)
Supplement: Supplementary file 1 — Download metadata file [file 41597_2019_75_MOESM1_ESM.zip › i_Investigation.txt]

# Investigation File generated for Scientific Data with Investigation File Authoring Tool version 0.1.0 on 24/04/2019 - This metadata file is CC0
ONTOLOGY SOURCE REFERENCE
Term Source Name	GAZ	ERO	EFO	OBI	IDO	ENVO
Term Source File	http://data.bioontology.org/ontologies/GAZ	http://data.bioontology.org/ontologies/ERO	http://data.bioontology.org/ontologies/EFO	http://data.bioontology.org/ontologies/OBI	http://data.bioontology.org/ontologies/IDO	http://data.bioontology.org/ontologies/ENVO
Term Source Version	$Revision: 1.512 $	2013-08-02	2.106	2014-08-18	2017-11-03	
Term Source Description	Gazetteer	Eagle-I Research Resource Ontology	Experimental Factor Ontology	Ontology for Biomedical Investigations	Infectious Disease Ontology	Environment Ontology
INVESTIGATION
Investigation Identifier
Investigation Title
Investigation Description
Investigation Submission Date
Investigation Public Release Date
INVESTIGATION PUBLICATIONS
Investigation PubMed ID
Investigation Publication DOI
Investigation Publication Author List
Investigation Publication Title
Investigation Publication Status
Investigation Publication Status Term Accession Number
Investigation Publication Status Term Source REF
INVESTIGATION CONTACTS
Investigation Person Last Name
Investigation Person Mid Initials
Investigation Person First Name
Investigation Person Address
Investigation Person Phone
Investigation Person Fax
Investigation Person Email
Investigation Person Affiliation
Investigation Person Roles
Investigation Person Roles Term Accession Number
Investigation Person Roles Term Source REF
STUDY
Study Identifier	10.1038/s41597-019-0075-9
Study Title	A Landsat-based vegetation trend product of the Tibetan Plateau for the time-period 1990–2018
Study Submission Date	28/09/2018
Study Public Release Date	31/05/2019
Study Description	https://www.nature.com/articles/s41597-019-0075-9
Study File Name	s_Qu562A_study.txt
Comment[Subject Keywords]	""
Comment[Manuscript Licence]	CC BY-4.0
Comment[Experimental Metadata Licence]	CC0
Comment[Supplementary Information File Name]
Comment[Supplementary Information File Type]
Comment[Supplementary Information File URL]
Comment[Data Repository]	figshare
Comment[Data Record Accession]	doi:10.6084/m9.figshare.c.4245413
Comment[Data Record URI]	https://doi.org/10.6084/m9.figshare.c.4245413
STUDY DESIGN DESCRIPTORS
Study Design Type	modeling and simulation objective	data transformation objective	time series design
Study Design Type Term Accession Number	ERO:0100102	OBI:0200166	http://www.ebi.ac.uk/efo/EFO_0001779
Study Design Type Term Source REF	ERO	ERO	EFO
STUDY PUBLICATIONS
Study PubMed ID
Study Publication DOI
Study Publication Author List
Study Publication Title
Study Publication Status
Study Publication Status Term Accession Number
Study Publication Status Term Source REF
STUDY FACTORS
Study Factor Name	tile	year
Study Factor Type	geographic location	temporal_interval
Study Factor Type Term Accession Number	GAZ:00000448	http://www.ifomis.org/bfo/1.1/span#TemporalInterval
Study Factor Type Term Source REF	OBI	IDO
STUDY ASSAYS
Study Assay Measurement Type	vegetation layer
Study Assay Measurement Type Term Accession Number	ENVO:01000355
Study Assay Measurement Type Term Source REF	ENVO
Study Assay Technology Type	computational modeling technique
Study Assay Technology Type Term Accession Number	ERO:0001251
Study Assay Technology Type Term Source REF	ERO
Study Assay Technology Platform	""
Study Assay File Name	a_Qu562A_assay.txt
STUDY PROTOCOLS
Study Protocol Name	Annual Landsat-based NDVI mosaics via the Google Earth Engine	data transformation
Study Protocol Type	information acquisition	data transformation
Study Protocol Type Term Accession Number	OBI:0600013	OBI:0200000
Study Protocol Type Term Source REF	OBI	ERO
Study Protocol Description		
Study Protocol URI	""	""
Study Protocol Version		
Study Protocol Parameters Name	""	""
Study Protocol Parameters Name Term Accession Number	""	""
Study Protocol Parameters Name Term Source REF	""	""
Study Protocol Components Name	""	""
Study Protocol Components Type	""	""
Study Protocol Components Type Term Accession Number	""	""
Study Protocol Components Type Term Source REF	""	""
STUDY CONTACTS
Study Person Last Name	Fassnacht	Schiller	Kattenborn	Zhao	Qu
Study Person First Name	Fabian Ewald	Christopher	Teja	Xinquan	Jiapeng
Study Person Mid Initials
Study Person Email	fabian.fassnacht@kit.edu	""	""	""	jpqu@nwipb.cas.cn
Study Person Phone
Study Person Fax
Study Person Address
Study Person Affiliation	Institute of Geography and Geoecology, Karlsruhe Institute of Technology, Kaiserstraße 12, 76131, Karlsruhe, Germany	Institute of Geography and Geoecology, Karlsruhe Institute of Technology, Kaiserstraße 12, 76131, Karlsruhe, Germany	Institute of Geography and Geoecology, Karlsruhe Institute of Technology, Kaiserstraße 12, 76131, Karlsruhe, Germany	Key laboratory of adaptation and evolution of plateau biota, Northwest Institute of Plateau Biology, Chinese Academy of Sciences, Qinghai, 810008, China	Key laboratory of adaptation and evolution of plateau biota, Northwest Institute of Plateau Biology, Chinese Academy of Sciences, Qinghai, 810008, China
Study Person Roles
Study Person Roles Term Accession Number
Study Person Roles Term Source REF
Comment[Study Person ORCID]	""	""	0000-0001-7381-3828	""	""
Comment[Funder]
Comment[FundRef ID]
Comment[Funder Term Source REF]
Comment[Grant Identifier]
